# Supplementary material for: Marker density and statistical model designs to increase accuracy of genomic selection for wool traits in Angora rabbits
Source: Front Genet. 2022 Sep 2;13:968712. doi: 10.3389/fgene.2022.968712 (PMC9478554; doi:10.3389/fgene.2022.968712)
Supplement: Supplementary file 1 [file DataSheet1.xlsx]

## Sheet: Table S1
Table S1. Descriptive statistics for the traits
	LFW (cm)	DFW (μm)	CVDFW	LCW (cm)	RCW (%)	WSW (g)	BW (g)
Min	2.5	9.86	8.83	4	1.68519	10	670
Max	9	17.69	21.06	11	40.6983	330	4760
Mean	5.2222	13.4911	14.7686	7.61214	14.0877	132.548	2402.76
Standard Error	0.0229321	0.0268954	0.0438019	0.0292756	0.166525	1.86004	23.7898

## Sheet: Table S2
Table S2. The accuracies of genomic prediction under different marker densities
	0.5K	1K	3K	5K	10K	50K	100K	500K	1M	2M
BW70	0.16±0.0058	0.18±0.0055	0.2±0.0047	0.2±0.0026	0.21±0.0026	0.21±0.0014	0.21±0.0007	0.21±0.0003	0.21±0.0002	0.21±0.0001
BW140	0.22±0.0068	0.26±0.0055	0.27±0.0037	0.28±0.0031	0.28±0.0023	0.29±0.0008	0.29±0.0005	0.29±0.0003	0.29±0.0002	0.29±0.0001
BW210	0.22±0.007	0.24±0.004	0.25±0.004	0.27±0.0025	0.27±0.0021	0.28±0.0011	0.28±0.0007	0.28±0.0003	0.28±0.0002	0.28±0.0001
CVDFW70	0.03±0.0074	0.04±0.0065	0.04±0.0042	0.04±0.0026	0.05±0.0027	0.05±0.0007	0.05±0.0006	0.05±0.0003	0.05±0.0002	0.05±0.0001
CVDFW140	0.08±0.0053	0.08±0.0036	0.08±0.0037	0.09±0.0021	0.08±0.002	0.08±0.0007	0.08±0.0007	0.08±0.0003	0.08±0.0002	0.08±0.0001
CVDFW210	0.05±0.0084	0.07±0.0041	0.08±0.003	0.08±0.0027	0.07±0.0023	0.08±0.0008	0.08±0.0006	0.08±0.0003	0.08±0.0002	0.08±0.0001
DFW70	0.19±0.0062	0.2±0.005	0.23±0.0029	0.23±0.0021	0.24±0.0022	0.24±0.0008	0.24±0.0005	0.24±0.0003	0.24±0.0002	0.24±0.0001
DFW140	0.19±0.0072	0.23±0.0047	0.26±0.0041	0.27±0.0033	0.27±0.0027	0.28±0.0011	0.28±0.0007	0.28±0.0003	0.28±0.0003	0.28±0.0001
DFW210	0.23±0.005	0.25±0.0046	0.28±0.0029	0.28±0.0023	0.28±0.0016	0.28±0.0008	0.28±0.0007	0.28±0.0002	0.29±0.0002	0.29±0.0001
LCW70	0.12±0.0075	0.14±0.0048	0.15±0.0051	0.15±0.0022	0.16±0.0023	0.16±0.001	0.16±0.0008	0.16±0.0003	0.16±0.0002	0.16±0.0002
LCW140	0.06±0.0056	0.07±0.0061	0.07±0.0024	0.08±0.0029	0.08±0.0019	0.08±0.0007	0.08±0.0005	0.08±0.0002	0.08±0.0002	0.08±0.0001
LCW210	0.11±0.0065	0.12±0.0057	0.12±0.0037	0.13±0.0034	0.13±0.0014	0.13±0.001	0.13±0.0007	0.14±0.0003	0.14±0.0002	0.14±0.0001
LFW70	0.13±0.0092	0.13±0.0062	0.15±0.0036	0.15±0.0026	0.15±0.0022	0.16±0.0007	0.16±0.0007	0.16±0.0003	0.16±0.0002	0.16±0.0001
LFW140	0.05±0.0061	0.06±0.0058	0.07±0.0043	0.06±0.0031	0.06±0.0021	0.07±0.0009	0.07±0.0007	0.07±0.0003	0.07±0.0002	0.07±0.0001
LFW210	0.1±0.0053	0.09±0.0054	0.1±0.0036	0.11±0.0024	0.11±0.0023	0.11±0.0009	0.11±0.0006	0.11±0.0003	0.11±0.0002	0.11±0.0001
RCW70	0.03±0.0068	0.02±0.0061	0.02±0.004	0.03±0.0031	0.02±0.0015	0.02±0.0008	0.02±0.0009	0.02±0.0003	0.02±0.0002	0.02±0.0002
RCW140	0±0.008	0.01±0.0055	0.01±0.0033	0.01±0.0031	0.01±0.0021	0.01±0.001	0.01±0.0011	0.01±0.0004	0.01±0.0002	0.01±0.0001
RCW210	0.15±0.0066	0.16±0.0042	0.17±0.0036	0.18±0.0025	0.18±0.0019	0.18±0.0008	0.18±0.0006	0.18±0.0003	0.18±0.0002	0.18±0.0002
WSW70	0.07±0.0069	0.09±0.0071	0.1±0.0036	0.09±0.0032	0.09±0.0023	0.1±0.0009	0.1±0.0007	0.1±0.0003	0.1±0.0002	0.1±0.0001
WSW140	0.18±0.0065	0.21±0.0053	0.23±0.0033	0.23±0.0034	0.24±0.0017	0.25±0.0009	0.25±0.0007	0.25±0.0003	0.25±0.0002	0.25±0.0001
WSW210	0.2±0.0062	0.21±0.0046	0.23±0.0037	0.23±0.0029	0.24±0.0021	0.24±0.0007	0.24±0.0006	0.24±0.0003	0.24±0.0002	0.24±0.0001

## Sheet: Table S3
Table S3. The p-values of significance tests for the differences between the prediction accuracies under different marker densities
	0.5K vs 1K	1K vs 3K	3K vs 5K	5K vs 10K	10K vs 50K	50K vs 100K	100K vs 500K	500K vs 1M	1M vs 2M
BW70	0.00267059	0.0449379	0.132082	0.12572	0.746848	0.771324	0.0604203	0.652113	0.806137
BW140	3.58112e-05	0.113795	0.0246734	0.314611	0.0236834	0.721698	0.0447312	0.837377	0.403806
BW210	0.0231915	0.0227479	0.0060133	0.269148	0.029489	0.532682	0.64598	0.570804	0.926922
CVDFW70	0.528267	0.795576	0.221786	0.12024	0.172972	0.262721	0.966778	0.692676	0.694797
CVDFW140	0.515692	0.568874	0.739768	0.168025	0.771413	0.511381	0.80047	0.612488	0.308831
CVDFW210	0.102194	0.0242031	0.266526	0.860828	0.182069	0.832415	0.827327	0.324085	0.292368
DFW70	0.155967	2.15626e-06	0.861574	0.0636751	0.108768	0.656179	0.379642	0.835286	0.25126
DFW140	3.2951e-05	6.78361e-05	0.308358	0.163074	0.111812	0.622414	0.180447	0.0584217	0.185092
DFW210	0.00978353	1.70898e-06	0.855202	0.952336	0.000481191	0.788711	0.708296	0.0922838	0.911683
LCW70	0.193881	0.137926	0.673573	0.0356817	0.0378693	0.370665	0.243455	0.537918	0.442139
LCW140	0.70291	0.268233	0.0314241	0.474469	0.554158	0.213033	0.481128	0.401345	0.705002
LCW210	0.233521	0.402111	0.0300687	0.908478	0.569916	0.637704	0.168083	0.378426	0.609142
LFW70	0.792315	0.0356357	0.117491	0.890689	0.0612342	0.218723	0.228601	0.723205	0.268304
LFW140	0.415288	0.159997	0.622219	0.556884	0.0960693	0.446226	0.395729	0.613027	0.306257
LFW210	0.6999	0.0877744	0.302075	0.304892	0.556313	0.428199	0.597597	0.351043	0.419188
RCW70	0.765116	0.84751	0.360946	0.532602	0.93608	0.389554	0.616834	0.613463	0.470046
RCW140	0.0802326	0.949885	0.0758134	0.296601	0.140423	0.762041	0.129069	0.807858	0.640391
RCW210	0.429681	0.00567582	0.400857	0.481848	0.0545474	0.343503	0.135806	0.0205015	0.106745
WSW70	0.0239236	0.645758	0.693136	0.521045	0.111413	0.778657	0.513505	0.796766	0.626203
WSW140	0.00511997	0.000171826	0.600921	0.0430657	0.0190321	0.740717	0.760664	0.874586	0.594528
WSW210	0.0861648	0.00333856	0.529697	0.0595606	0.217893	0.141327	0.0985533	0.101495	0.968782

## Sheet: Table S4
Table S4. The accuracies of genomic prediction by different statistical models
	uvlmm	mvlmm	mvlmm23	mvlmm3
BW70	0.213±0.00555	0.217±0.00599	0.788±0.00434	0.775±0.00502
BW140	0.292±0.00769	0.288±0.00809	0.425±0.00904	0.845±0.00208
BW210	0.278±0.01318	0.282±0.01202	0.351±0.01362	0.511±0.01472
CVDFW70	0.048±0.01242	0.082±0.01848	0.329±0.0172	0.282±0.01719
CVDFW140	0.083±0.00885	0.155±0.01237	0.153±0.01128	0.613±0.00877
CVDFW210	0.079±0.00784	0.133±0.00853	0.12±0.01016	0.14±0.01247
DFW70	0.241±0.01184	0.249±0.01336	0.802±0.00584	0.79±0.00675
DFW140	0.279±0.01373	0.32±0.01671	0.335±0.01544	0.782±0.00672
DFW210	0.285±0.00878	0.314±0.00798	0.319±0.00713	0.373±0.01059
LCW70	0.16±0.0111	0.18±0.0133	0.796±0.00312	0.766±0.00292
LCW140	0.082±0.01003	0.116±0.00699	0.12±0.00766	0.361±0.00704
LCW210	0.136±0.00978	0.141±0.00946	0.132±0.00971	0.135±0.01011
LFW70	0.158±0.01466	0.163±0.01277	0.778±0.00435	0.766±0.00525
LFW140	0.067±0.01497	0.078±0.01329	0.054±0.01087	0.579±0.00822
LFW210	0.112±0.01216	0.114±0.01308	0.114±0.01373	0.118±0.01275
RCW70	0.024±0.01075	0.107±0.01171	0.414±0.01003	0.408±0.00976
RCW140	0.011±0.01067	0.027±0.01026	0.033±0.01153	0.195±0.01136
RCW210	0.184±0.0113	0.205±0.01224	0.191±0.01322	0.205±0.0129
WSW70	0.096±0.01317	0.122±0.01287	0.612±0.01142	0.612±0.01152
WSW140	0.248±0.01195	0.249±0.01069	0.249±0.0107	0.815±0.00633
WSW210	0.244±0.01204	0.262±0.00935	0.254±0.01159	0.268±0.01168

## Sheet: Table S5
Table S5. The p-values of significance tests for the differences between the prediction accuracies by the statistical models
	uvlmm vs mvlmm	mvlmm vs mvlmm23	mvlmm23 vs mvlmm3
BW70	0.877816
BW140	0.905888	4.59032e-07
BW210	0.942426	0.000108771	1.16741e-05
CVDFW70	0.632343
CVDFW140	0.1544	0.842428
CVDFW210	0.156317	0.444924	0.501439
DFW70	0.890411
DFW140	0.55425	0.164655
DFW210	0.447056	0.517664	0.0204728
LCW70	0.724696
LCW140	0.38463	0.871512
LCW210	0.900985	0.193891	0.494858
LFW70	0.937953
LFW140	0.861971	0.243019
LFW210	0.965949	0.987325	0.710185
RCW70	0.117079
RCW140	0.744339	0.727472
RCW210	0.700111	0.281986	0.13703
WSW70	0.66158
WSW140	0.975355	0.940732
WSW210	0.712446	0.57857	0.271591
